# Supplementary material for: Quantification of Urticating Setae of Oak Processionary Moth (Thaumetopoea processionea) and Exposure Hazards
Source: Int J Environ Res Public Health. 2025 Aug 29;22(9):1361. doi: 10.3390/ijerph22091361 (PMC12469864; doi:10.3390/ijerph22091361)
Supplement: Supplementary file 1 [file ijerph-22-01361-s001.zip]

Archive with 1 entries (1 files):
- ijerph-3640809-supplementary.pdf
